# Supplementary material for: The Cell Wall Polysaccharides Biosynthesis in Seaweeds: A Molecular Perspective
Source: Front Plant Sci. 2022 May 10;13:902823. doi: 10.3389/fpls.2022.902823 (PMC9127767; doi:10.3389/fpls.2022.902823)
Supplement: Supplementary file 1 [file Table_1.XLSX]

## Sheet: Sheet1
Table S1 The alginate- and fucoidan-relevant genes in known genomes of brown seaweeds.
Species				Ectocarpus siliculosusa	Ectocarpus siliculosusb	Saccharina japonicac	Cladosiphon okamuranusd	Nemacystus decipiense
No. of total genes				16256	17418	18733	12,560*	15156
No. of specific genes	Alginate + Fucoidan	MPI	Mannose-6-phosphate isomerase	4	4	5	4	-
		PMM	Phosphomannomutase	1	1	1	1	-
		MPG	Mannose-1-phosphate guanylyltransferase	0	1	?	?	-
	Alginate	GMD	GDP-mannose 6-dehydrogenase	3	4	3	3	-
		GT2	Beta-1,3-glucan synthase (family GT2)	1	1	1	1	-
		MC5E	Mannuronan C5-epimerase	28	31	80	24	-
	Fucoidan	GM46D	GDP-mannose 4,6-dehydratase	2	2	1	2	2
		GFS	GDP-L-fucose synthase	1	1	1	1	1
		FK	Fucokinase	2	1	1	1	1
		GFPP	GDP-fucose pyrophosphorylase	2	1	1	1	1
		FST	Fucosyltransferase	4?	4	6	4	4
		ST	Sulfotransferase	6?	6	24	6	10
* This is the average number of genes annotated in four strains of C. okamuranus
* References: a, Cock et al., 2010; Michel et al., 2010; b, Cormier et al., 2017; c, Ye et al., 2015; d, Nishitsuji et al., 2016, 2020; e, Nishitsuji et al., 2019.
